# Supplementary material for: Ketogenic Diet-Based Therapy for Fatigue in Patients with Multiple Sclerosis
Source: Nutrients. 2026 May 8;18(10):1496. doi: 10.3390/nu18101496 (PMC13209564; doi:10.3390/nu18101496)
Supplement: Supplementary file 1 [file nutrients-18-01496-s001.zip]

Archive with 1 entries (1 files):
- nutrients-4254154-supplementary.pdf
